# Supplementary material for: Different effects of high-fat and high-sucrose diets on the physiology of perivascular adipose tissues of the thoracic and abdominal aorta
Source: Adipocyte. 2021 Sep 13;10(1):412–23. doi: 10.1080/21623945.2021.1965333 (PMC8451459; doi:10.1080/21623945.2021.1965333)
Supplement: Supplemental Material [file KADI_A_1965333_SM6155.zip]

Archive with 4 entries (3 files):
- suppl/
- suppl/210731 Supplemental Material.docx
- suppl/downloadFromZipFile..pdf
- suppl/downloadFromZipFile.pdf
